# Supplementary material for: Thyroid function and thyroid homeostasis parameters are associated with increased urinary albumin excretion in euthyroid individuals over 60 years old from NHANES
Source: Front Endocrinol (Lausanne). 2024 Jan 8;14:1285249. doi: 10.3389/fendo.2023.1285249 (PMC10800926; doi:10.3389/fendo.2023.1285249)
Supplement: Supplementary file 1 [file DataSheet_1.zip]

Archive with 15 entries (12 files):
- Supplementary Materials/
- Supplementary Materials/Supplementary Figures/
- Supplementary Materials/Supplementary Figures/Supplementary Figure 1.pdf
- Supplementary Materials/Supplementary Tables/
- Supplementary Materials/Supplementary Tables/Supplementary Table 1.docx
- Supplementary Materials/Supplementary Tables/Supplementary Table 10.docx
- Supplementary Materials/Supplementary Tables/Supplementary Table 11.docx
- Supplementary Materials/Supplementary Tables/Supplementary Table 2.docx
- Supplementary Materials/Supplementary Tables/Supplementary Table 3.docx
- Supplementary Materials/Supplementary Tables/Supplementary Table 4.docx
- Supplementary Materials/Supplementary Tables/Supplementary Table 5.docx
- Supplementary Materials/Supplementary Tables/Supplementary Table 6.docx
- Supplementary Materials/Supplementary Tables/Supplementary Table 7.docx
- Supplementary Materials/Supplementary Tables/Supplementary Table 8.docx
- Supplementary Materials/Supplementary Tables/Supplementary Table 9.docx
